# Supplementary material for: Endoscopic In Vivo Hyperspectral Imaging for Head and Neck Tumor Surgeries Using a Medically Approved CE-Certified Camera with Rapid Visualization During Surgery
Source: Cancers (Basel). 2024 Nov 10;16(22):3785. doi: 10.3390/cancers16223785 (PMC11592278; doi:10.3390/cancers16223785)
Supplement: Supplementary file 1 [file cancers-16-03785-s001.zip]

Archive with 14 entries (11 files):
- S1/
- S1/.DS_Store
- S1/hyperspectral_multichannel.tif
- S1/NIR-PI [(655-735), (825-925)nm].png
- S1/StO2 [(575-585), (740-780)nm].png
- S1/THI [(530-590), (785-825)nm].png
- __MACOSX/
- __MACOSX/._S1
- __MACOSX/S1/
- __MACOSX/S1/._.DS_Store
- __MACOSX/S1/._hyperspectral_multichannel.tif
- __MACOSX/S1/._NIR-PI [(655-735), (825-925)nm].png
- __MACOSX/S1/._StO2 [(575-585), (740-780)nm].png
- __MACOSX/S1/._THI [(530-590), (785-825)nm].png
